# Supplementary material for: Measurement of Canine Ataxic Gait Patterns Using Body-Worn Smartphone Sensor Data
Source: Front Vet Sci. 2022 Aug 4;9:912253. doi: 10.3389/fvets.2022.912253 (PMC9386067; doi:10.3389/fvets.2022.912253)
Supplement: Supplementary file 2 [file Data_Sheet_2.xlsx]

## Sheet: Tabelle1
participant no.	study group	disease	neuroanatomical localization	breed	sex	age (years)	weight (kg)
1	non-ataxic	none	-	Beagle	female	4	13.5
2	non-ataxic	none	-	Beagle	female	4	14.3
3	non-ataxic	none	-	Beagle	female	4	15.5
4	non-ataxic	none	-	Beagle	female	4	15.6
5	non-ataxic	none	-	Beagle	female	1	12.7
6	non-ataxic	none	-	Beagle	female	1	12
7	non-ataxic	none	-	Beagle	female	1	10.1
8	non-ataxic	none	-	Beagle	female	1	15.5
9	non-ataxic	none	-	Beagle	male	4	16.7
10	non-ataxic	none	-	Beagle	male	4	16.5
11	non-ataxic	none	-	Beagle	male	1	13.5
12	non-ataxic	none	-	Beagle	male	4	12.7
13	non-ataxic	none	-	Podenco	female	2	9.3
14	non-ataxic	none	-	Cocker Spaniel	male	5	14.3
15	non-ataxic	none	-	Australian Cattle Dog	female	1	21.3
16	non-ataxic	none	-	Dalmatian	female	1	23.2
17	non-ataxic	none	-	German Shepherd	female	4	24
18	non-ataxic	none	-	Malinois	female	5	28
19	non-ataxic	none	-	Labrador Retriever	female	4	26
20	non-ataxic	none	-	Dutch Shepherd	male	9	32
21	non-ataxic	none	-	Labrador Retriever	female	1	20
22	non-ataxic	none	-	Labrador Retriever	female	2	20
23	non-ataxic	none	-	Dutch Shepherd	male	7	32
24	non-ataxic	none	-	Malinois	male	3	32
25	non-ataxic	none	-	Malinois	male	2	29
26	non-ataxic	none	-	Fox Terrier Mix	female	2	18
27	non-ataxic	none	-	Mix	male	2	10
28	non-ataxic	none	-	Australian Shepherd	female	1	21.2
29	non-ataxic	none	-	Mix	female	6	17
30	non-ataxic	none	-	Silken Windsprite	female	7	12.2
31	non-ataxic	none	-	Silken Windsprite	female	6	11.3
32	non-ataxic	none	-	Beagle	male	2	10.2
33	non-ataxic	none	-	Shepherd Mix	female	1	20
34	non-ataxic	none	-	Beagle	male	3	11.7
35	non-ataxic	none	-	Beagle	female	3	15
36	non-ataxic	none	-	Poodle	female	2	19
37	non-ataxic	none	-	Breton Mix	female	3	12.3
38	non-ataxic	none	-	Mix	female	1	19.2
39	non-ataxic	none	-	Silken Windsprite	female	2	11.5
40	non-ataxic	none	-	Australian Shepherd	male	2	24.3
41	non-ataxic	none	-	Podenco Mix	female	6	8.3
42	non-ataxic	none	-	Mix	female	2	9.8
43	non-ataxic	none	-	Mix	female	1	7
44	non-ataxic	none	-	Australian Shepherd Mix	female	11	10.6
45	non-ataxic	none	-	Elo	female	2	23.5
46	non-ataxic	none	-	German Shorthair	female	1	26.5
47	non-ataxic	none	-	Mix	female	5	23.5
48	non-ataxic	none	-	Labrador Retriever	male	1	31.3
49	non-ataxic	none	-	Husky Mix	female	1	13.5
50	non-ataxic	none	-	Tibet Terrier	female	12	13.5
51	non-ataxic	none	-	Elo	male	4	29.4
52	non-ataxic	none	-	Mix	male	2	14.5
53	non-ataxic	none	-	Beagle	female	6	10.6
54	non-ataxic	none	-	Beagle	female	7	10.3
55	non-ataxic	none	-	Labrador Retriever Mix	female	4	26.7
56	ataxic	IVDD	spinal (L4/S3 SCS)	Labrador Retriever Mix	male	10	31.8
57	ataxic	IVDD	spinal (T3/L3 SCS)	Beagle	female	5	8.4
58	ataxic	IE	cerebellar (PB-induced)	Pug	male	5	10.6
59	ataxic	IE	cerebellar (PB-induced)	Mix	male	12	9.7
60	ataxic	IE	cerebellar (PB-induced)	Australian Shepherd	female	6	23
61	ataxic	IVDD	spinal (C1/C5 SCS)	Doberman	male	8	32
62	ataxic	IE	cerebellar (PB-induced)	Australian Shepherd	female	3	36
63	ataxic	IVDD	spinal (T3/L3 SCS)	French Bulldog	male	5	18.8
64	ataxic	unknown	cerebellar	Australian Shepherd	male	1	20
65	ataxic	unknown	cerebellar	Havaneser	male	7	4.4
66	ataxic	degenerative myelopathy	spinal (T3/S3 SCS)	Mini Australian Shepherd	female	6	8.3
67	ataxic	IE	cerebellar (PB-induced)	Rhodesian Ridgeback	male	6	41.4
68	ataxic	IE	cerebellar (PB-induced)	Mix	male	5	33.8
69	ataxic	IVDD	spinal (T3/L3 SCS)	Podenco	female	7	16.2
70	ataxic	IE	cerebellar (PB-induced)	Schnauzer	male	4	39.9
71	ataxic	Metronidazol Intoxication	cerebellar	Australian Shepherd	male	5	21.3
72	ataxic	IE	cerebellar (PB-induced)	Dalmatian	male	6	36.6
73	ataxic	Metronidazol Intoxication	cerebellar	Australian Shepherd	male	5	25.8
74	ataxic	IVDD	spinal (T3/L3 SCS)	Teckel	male	7	10
75	ataxic	IVDD	spinal (T3/L3 SCS)	Mix	female	13	31.7
76	ataxic	unknown	unknown origin	German Pintscher	female	10	16.2
77	ataxic	IVDD	spinal (T3/S3 SCS)	Beagle	female	5	15.6
78	ataxic	IVDD	spinal (T3/L3 SCS)	Teckel	female	6	9.5
IVDD = Intervertebral disc disease
IE = Idiopathic epilepsy
PB = Phenobarbitone
SCS= spinal cord segments
